# Supplementary material for: The Ability of Acid-Based Natural Deep Eutectic Solvents to Co-Extract Elements from the Roots of Glycyrrhiza glabra L. and Associated Health Risks
Source: Molecules. 2022 Nov 9;27(22):7690. doi: 10.3390/molecules27227690 (PMC9694035; doi:10.3390/molecules27227690)
Supplement: Supplementary file 1 [file molecules-27-07690-s001.zip]

Archive with 1 entries (1 files):
- molecules-1994191-SI.pdf
